# Supplementary material for: Metagenomics reveals diverse community of putative mercury methylators across different biogeochemical niches in Sansha Yongle blue hole
Source: Mar Life Sci Technol. 2025 Nov 19;8(1):206–20. doi: 10.1007/s42995-025-00332-7 (PMC12953829; doi:10.1007/s42995-025-00332-7)
Supplement: Supplementary file 6 — Supplementary file6 (XLSX 24 KB) [file 42995_2025_332_MOESM6_ESM.xlsx]

## Sheet: Sheet1
Table S1. Genomic traits of 223 high-quality MAGs derived from Yongle Blue Hole
MAGs	Completeness	Contamination	Heterogeneity	Size (Mb)	N50 (nt)	16S	Taxonomy
YBH_bin64	99.93	1.14	0	2.71	87830	-	Bacteria;Planctomycetes;Phycisphaerae;Phycisphaerales
YBH_bin98	99.46	2.15	20	2.39	95734	-	Bacteria;Bacteroidetes;Flavobacteriia;Flavobacteriales
YBH_bin55	98.9	0	0	2.8	443944	+	Bacteria;Candidatus Cloacimonetes
YBH_bin74	98.9	0	0	3.79	95507	+	Bacteria
YBH_bin172*	98.81	0.3	0	3.96	78237	-	Bacteria;Proteobacteria;Deltaproteobacteria;Desulfobacterales;Desulfobulbaceae
YBH_bin8	98.8	2.27	0	3.27	25356	-	Bacteria;Spirochaetes;Spirochaetia;Spirochaetales
YBH_bin160	98.75	1.18	0	7.48	196561	-	Bacteria;Planctomycetes;Planctomycetia;Planctomycetales;Planctomycetaceae
YBH_bin28*	98.71	1.94	0	5.43	94678	-	Bacteria;Proteobacteria;Deltaproteobacteria;Desulfobacterales
YBH_bin182	98.66	2.69	0	5.42	151729	+	Bacteria;Bacteroidetes
YBH_bin155	98.65	2.06	0	4.83	419129	+	Bacteria;Verrucomicrobia;Opitutae;Opitutales
YBH_bin188	98.58	0.24	0	3.32	242519	-	Bacteria;Proteobacteria;Betaproteobacteria;Burkholderiales;Burkholderiaceae;Limnobacter
YBH_bin210	98.57	2.62	0	5.41	158948	-	Bacteria;Bacteroidetes
YBH_bin23*	98.4	4.6	25	5.76	17741	+	Bacteria;Spirochaetes;Spirochaetia;Spirochaetales
YBH_bin167	98.33	0.44	0	2.47	22227	-	Bacteria;Proteobacteria;Alphaproteobacteria
YBH_bin84*	98.33	1.59	0	4.82	457245	-	Bacteria;Bacteroidetes
YBH_bin184	98.29	0	0	3.33	126172	-	Bacteria;Calditrichaeota
YBH_bin166	98.21	1.76	66.67	2.97	58048	-	Bacteria;Proteobacteria;Alphaproteobacteria;Sphingomonadales;Erythrobacteraceae;Erythrobacter
YBH_bin48*	98.06	1.29	0	5.05	84277	-	Bacteria;Proteobacteria;Deltaproteobacteria;Desulfobacterales
YBH_bin170	97.85	1.08	0	4.13	185025	-	Bacteria;Bacteroidetes
YBH_bin153	97.83	0	0	1.9	221991	-	Bacteria;Bacteroidetes;Flavobacteriia;Flavobacteriales;Crocinitomicaceae
YBH_bin173	97.8	0	0	2.22	91081	-	Bacteria;Candidatus Marinimicrobia
YBH_bin60	97.8	0	0	2.61	120475	+	Bacteria
YBH_bin91	97.8	1.12	0	3.21	28241	-	Bacteria;Proteobacteria;Alphaproteobacteria
YBH_bin142	97.74	0	0	3.18	91837	+	Bacteria
YBH_bin206	97.73	2.27	0	3.99	183058	-	Bacteria;Planctomycetes;Planctomycetia;Planctomycetales
YBH_bin70*	97.73	4.55	0	13.95	124763	+	Bacteria;Planctomycetes;Phycisphaerae;Phycisphaerales
YBH_bin21	97.62	0.63	0	5.47	338691	+	Bacteria;Bacteroidetes;Bacteroidia;Bacteroidales;Bacteroidaceae;Bacteroides
YBH_bin81*	97.62	1.43	0	5.22	161302	-	Bacteria;Bacteroidetes
YBH_bin103	97.57	0	0	1.21	25609	-	Archaea;Thaumarchaeota;Candidatus Nitrosopelagicus
YBH_bin6	97.53	0.55	0	2.19	28415	-	Bacteria;Chlorobi;Chlorobia;Chlorobiales;Chlorobiaceae;Prosthecochloris
YBH_bin65	97.51	0.27	0	1.93	59786	-	Bacteria;Cyanobacteria;Synechococcales;Synechococcaceae;Synechococcus
YBH_bin67*	97.42	1.18	100	5.5	24412	-	Bacteria;Proteobacteria;Deltaproteobacteria;Desulfobacterales;Desulfobacteraceae
YBH_bin178	97.31	2.42	0	3.72	313262	+	Bacteria;Bacteroidetes
YBH_bin189	97.22	0.44	0	2.06	43167	-	Bacteria;Proteobacteria;Alphaproteobacteria
YBH_bin193	96.88	0	0	1.87	31053	-	Bacteria;Cyanobacteria;Synechococcales;Synechococcaceae;Synechococcus
YBH_bin95	96.82	3.76	12.5	4.44	7317	+	Bacteria;Verrucomicrobia;Opitutae
YBH_bin19	96.77	1.29	0	2.28	30026	-	Bacteria;Proteobacteria;Deltaproteobacteria;Desulfobacterales;Desulfobacteraceae
YBH_bin75*	96.77	0.65	0	4.71	68949	-	Bacteria;Proteobacteria;Deltaproteobacteria;Desulfobacterales;Desulfobacteraceae;Desulfobacula
YBH_bin168	96.7	1.1	0	3.51	95700	-	Bacteria;Candidatus Marinimicrobia
YBH_bin200	96.7	0	0	2.3	104510	-	Bacteria;Candidatus Marinimicrobia
YBH_bin162	96.67	1.11	0	9.07	87335	+	Bacteria;Planctomycetes;Planctomycetia;Planctomycetales;Planctomycetaceae
YBH_bin183	96.64	1.1	0	4.14	59260	-	Bacteria;Calditrichaeota
YBH_bin209	96.64	1.1	0	4.03	73461	-	Bacteria;Candidatus Marinimicrobia
YBH_bin52*	96.55	0	0	9.64	55099	+	Bacteria;Planctomycetes;Planctomycetia;Planctomycetales
YBH_bin25	96.5	0.11	0	1.97	36652	-	Bacteria;Chloroflexi
YBH_bin102	96.4	0	0	5.1	29321	+	Bacteria;Planctomycetes;Planctomycetia;Planctomycetales;Planctomycetaceae
YBH_bin45	96.37	0.99	0	1.52	57370	-	Bacteria;Chloroflexi;Dehalococcoidia
YBH_bin61*	96.3	2.58	0	8.34	22915	-	Bacteria;Proteobacteria;Deltaproteobacteria;Desulfobacterales
YBH_bin56	96.24	0.54	0	5.52	101149	+	Bacteria;Bacteroidetes
YBH_bin119	96.15	0	0	2.42	84968	-	Bacteria;Bacteroidetes;Flavobacteriia;Flavobacteriales
YBH_bin132	95.99	0	0	2.14	17485	+	Bacteria;Candidatus Marinimicrobia
YBH_bin211*	95.96	2.27	0	6.64	162699	-	Bacteria;Planctomycetes
YBH_bin29	95.95	0.93	0	1.39	97524	+	Archaea;Euryarchaeota;Candidatus Altiarchaeales
YBH_bin18*	95.77	1.83	25	6.23	122598	-	Bacteria;Proteobacteria;Deltaproteobacteria;Desulfobacterales;Desulfobacteraceae
YBH_bin17*	95.76	2.9	66.67	5.77	30888	-	Bacteria;Proteobacteria;Deltaproteobacteria
YBH_bin14	95.73	4.7	0	3.57	28913	+	Bacteria;Actinobacteria
YBH_bin38*	95.66	3.1	62.5	6.72	24452	-	Bacteria;Proteobacteria;Deltaproteobacteria
YBH_bin26*	95.46	1.94	33.33	5.93	26763	-	Bacteria;Proteobacteria;Deltaproteobacteria;Desulfobacterales;Desulfobacteraceae
YBH_bin156	95.45	4.36	16.67	4.64	10709	+	Bacteria;Planctomycetes
YBH_bin20	95.42	0.95	0	4.78	24300	-	Bacteria;Bacteroidetes;Bacteroidia;Bacteroidales;Bacteroidaceae;Bacteroides
YBH_bin180*	95.41	1.88	0	2.27	22268	-	Bacteria;Nitrospinae
YBH_bin87	95.38	1.83	16.67	1.28	44862	-	Bacteria;Proteobacteria;Gammaproteobacteria
YBH_bin221	95.22	0	0	5.24	21916	+	Bacteria;Planctomycetes;Planctomycetia;Planctomycetales;Planctomycetaceae
YBH_bin205	95.2	1.6	0	3.2	114293	+	Archaea;Euryarchaeota
YBH_bin161	95.16	1.08	0	2.48	466409	-	Bacteria;Planctomycetes
YBH_bin134	94.93	0	0	1.16	23147	-	Bacteria;Proteobacteria;Alphaproteobacteria;Pelagibacterales;Pelagibacteraceae;Candidatus Pelagibacter
YBH_bin85	94.77	1.16	0	2.23	21366	-	Bacteria;Proteobacteria;Gammaproteobacteria
YBH_bin63	94.62	1.61	0	3.76	65440	-	Bacteria;Bacteroidetes
YBH_bin116	94.56	2.25	0	4.97	18065	-	Bacteria;Planctomycetes
YBH_bin175*	94.44	0	0	2.8	18434	+	Bacteria;Candidatus Marinimicrobia
YBH_bin58	94.38	0	0	1.14	247031	+	Bacteria;Elusimicrobia;Elusimicrobia;Elusimicrobiales;Elusimicrobiaceae
YBH_bin82	94.35	4.67	12.5	3.33	14135	-	Bacteria;Spirochaetes;Spirochaetia;Spirochaetales
YBH_bin185	94.13	1.64	0	3.94	16566	+	Archaea;Euryarchaeota;Thermoplasmata
YBH_bin181*	94.1	2.15	0	3.92	162112	-	Bacteria;Proteobacteria;Deltaproteobacteria
YBH_bin131	94.09	0.65	0	5.06	129299	-	Bacteria;Proteobacteria;Deltaproteobacteria
YBH_bin212	94.02	4.7	66.67	2.09	40092	+	Bacteria;Actinobacteria;Acidimicrobiia;Acidimicrobiales;Acidimicrobiaceae
YBH_bin148	93.93	2.8	0	2.77	138810	+	Archaea;Candidatus Bathyarchaeota
YBH_bin194	93.87	0	0	1.97	37268	-	Bacteria;Bacteroidetes;Flavobacteriia;Flavobacteriales
YBH_bin31	93.87	3.87	75	4.17	48585	-	Bacteria;Proteobacteria;Deltaproteobacteria;Desulfobacterales;Desulfobacteraceae
YBH_bin47	93.52	2.78	33.33	3.36	20942	+	Bacteria;Chloroflexi
YBH_bin190	93.48	0.27	100	1.8	59707	-	Bacteria;Bacteroidetes;Flavobacteriia;Flavobacteriales
YBH_bin144*	93.42	1.29	0	5.12	26684	-	Bacteria;Proteobacteria;Deltaproteobacteria;Syntrophobacterales
YBH_bin203	93.16	1.28	0	2.06	72462	-	Bacteria;Actinobacteria;Acidimicrobiia;Acidimicrobiales;Microthrixaceae;Candidatus Microthrix
YBH_bin97	93.16	2.4	20	2.36	13178	+	Bacteria;Actinobacteria;Acidimicrobiia
YBH_bin104	93.12	0.43	0	2.16	65598	+	Bacteria;Proteobacteria;Alphaproteobacteria;Rhodospirillales;Rhodospirillaceae
YBH_bin88	92.96	2.41	0	3.57	290328	-	Bacteria;Proteobacteria;Gammaproteobacteria
YBH_bin33	92.86	3.57	85.71	1.96	16678	-	Bacteria;Chlorobi;Chlorobia;Chlorobiales;Chlorobiaceae;Chlorobium
YBH_bin72*	92.74	0.07	100	5.5	33610	-	Bacteria;Proteobacteria;Deltaproteobacteria;Desulfobacterales;Desulfobacteraceae
YBH_bin93	92.68	1.91	25	1.6	35697	-	Bacteria;Chlamydiae
YBH_bin86	92.52	0	0	1.11	39801	-	Bacteria;Proteobacteria;Gammaproteobacteria
YBH_bin220	92.46	1.36	80	2.68	17541	-	Bacteria;Bacteroidetes;Flavobacteriia;Flavobacteriales
YBH_bin109	92.44	1.22	0	2.23	18171	-	Bacteria;Proteobacteria
YBH_bin9*	92.42	2.9	0	9.16	39268	-	Bacteria;Proteobacteria;Deltaproteobacteria
YBH_bin99	92.31	0	0	2.41	80440	-	Bacteria;Candidatus Marinimicrobia
YBH_bin105	92.25	4.27	16.67	2.34	20311	-	Bacteria;Nitrospinae
YBH_bin10	92.15	0.99	0	1.28	162933	+	Bacteria;Chloroflexi;Dehalococcoidia
YBH_bin11	92.06	2.8	0	2.74	93185	-	Archaea;Candidatus Bathyarchaeota
YBH_bin78	92.05	0.07	0	3.46	55922	+	Bacteria;Planctomycetes;Phycisphaerae
YBH_bin62*	91.98	1.14	0	5.8	38082	+	Bacteria;Planctomycetes
YBH_bin139	91.91	2.27	0	5.08	190945	-	Bacteria;Proteobacteria;Gammaproteobacteria
YBH_bin169	91.87	2.15	0	1.92	53972	-	Bacteria;Candidatus Omnitrophica;Candidatus Omnitrophus
YBH_bin59	91.87	1.08	0	1.74	49949	+	Bacteria;Candidatus Omnitrophica
YBH_bin140	91.72	1.98	0	3.24	6521	-	Bacteria;Chloroflexi
YBH_bin16	91.68	2.52	0	7.11	31345	-	Bacteria;Proteobacteria;Deltaproteobacteria
YBH_bin154	91.65	0.05	100	1.74	8387	-	Bacteria;Bacteroidetes;Flavobacteriia;Flavobacteriales
YBH_bin7	91.59	0.93	0	1.64	218655	+	Archaea;Candidatus Woesearchaeota
YBH_bin76*	91.29	0.02	0	3.65	46560	-	Bacteria;Proteobacteria;Deltaproteobacteria;Desulfobacterales;Desulfobacteraceae
YBH_bin207*	90.78	3.4	25	5.57	43557	-	Bacteria;Candidatus Hydrogenedentes
YBH_bin208	90.75	0.79	28.57	1.93	16476	-	Bacteria;Proteobacteria;Gammaproteobacteria;Thiotrichales;Piscirickettsiaceae;Methylophaga
YBH_bin54*	90.75	1.94	0	5.25	35637	-	Bacteria;Proteobacteria;Deltaproteobacteria
YBH_bin69	90.74	0.32	100	3.81	8846	-	Bacteria;Proteobacteria;Deltaproteobacteria;Desulfobacterales;Desulfobacteraceae
YBH_bin42	90.73	2.91	0	6.11	20322	+	Bacteria;Chloroflexi;Anaerolineae
YBH_bin198	90.26	0.41	0	1.51	800623	+	Bacteria;Proteobacteria;Gammaproteobacteria;Legionellales
YBH_bin51*	90.16	3.49	16.67	4.16	15659	-	Bacteria;Candidatus Aminicenantes
YBH_bin174*	90.14	1.72	0	4.36	32007	-	Bacteria;Proteobacteria;Deltaproteobacteria
YBH_bin136	90.11	2.29	0	2.29	110392	-	Bacteria;Proteobacteria;Gammaproteobacteria;Chromatiales
YBH_bin171	90.07	0	0	3.21	37375	-	Bacteria;Chloroflexi
YBH_bin114	90.04	0.04	0	4.33	15958	-	Bacteria;Proteobacteria;Deltaproteobacteria
YBH_bin57*	90	3.1	12.5	6.3	69204	-	Bacteria;Bacteroidetes
YBH_bin186	89.93	0	0	3.82	30260	-	Bacteria;Proteobacteria;Deltaproteobacteria
YBH_bin130	89.81	1.08	0	2.49	12013	-	Bacteria;Planctomycetes
YBH_bin53*	89.73	2.15	0	5.13	119013	+	Bacteria;Proteobacteria;Deltaproteobacteria;Myxococcales
YBH_bin39	89.55	2.91	0	5.34	19818	-	Bacteria;Chloroflexi;Anaerolineae
YBH_bin41	89.55	4.55	0	2.97	31686	+	Bacteria;Chloroflexi;Anaerolineae;Anaerolineales;Anaerolineaceae
YBH_bin164	89.51	0	0	3.79	33608	-	Bacteria;Proteobacteria;Deltaproteobacteria
YBH_bin157	89.46	3.99	0	4.54	11420	-	Bacteria;Actinobacteria;Acidimicrobiia;Acidimicrobiales;Microthrixaceae
YBH_bin71*	89.4	2.8	0	5.59	14161	-	Bacteria;Proteobacteria;Deltaproteobacteria
YBH_bin137	89.3	3.62	10	6.49	34238	-	Bacteria;Proteobacteria;Deltaproteobacteria
YBH_bin204	89.29	2.04	0	3.14	51904	-	Bacteria;Verrucomicrobia;Verrucomicrobiae;Verrucomicrobiales
YBH_bin133	89.25	1.08	0	2.33	19605	-	Bacteria;Planctomycetes
YBH_bin49	89.25	0.36	100	1.5	29560	-	Bacteria;Candidatus Omnitrophica
YBH_bin89	89.18	0	0	4.35	21326	-	Bacteria;Proteobacteria;Deltaproteobacteria
YBH_bin96	89.01	0.55	100	1.67	20116	-	Bacteria;Candidatus Marinimicrobia
YBH_bin34	88.89	3.37	100	1.2	12084	-	Bacteria;Elusimicrobia;Elusimicrobia;Elusimicrobiales;Elusimicrobiaceae
YBH_bin111*	88.84	2.56	0	1.77	20373	-	Bacteria;Nitrospinae;Nitrospinia;Nitrospinales;Nitrospinaceae;Nitrospina
YBH_bin3*	88.49	1.96	0	7.72	45652	+	Bacteria;Proteobacteria;Deltaproteobacteria;Myxococcales
YBH_bin73	87.94	4.27	11.11	5.37	7676	-	Bacteria;Proteobacteria;Deltaproteobacteria
YBH_bin35	87.81	0	0	1.32	160219	+	Bacteria;Candidatus Omnitrophica
YBH_bin77	87.81	0	0	1.25	96465	-	Bacteria;Candidatus Omnitrophica
YBH_bin121	87.74	0.68	0	3.31	9504	-	Bacteria;Verrucomicrobia;Verrucomicrobiae;Verrucomicrobiales
YBH_bin15	87.62	0.93	0	1.76	231617	+	Archaea;Candidatus Woesearchaeota
YBH_bin24	87.57	1.61	0	1.72	161005	-	Bacteria;Candidatus Omnitrophica
YBH_bin106	87.55	0.65	0	2.19	7326	-	Bacteria;Candidatus Marinimicrobia
YBH_bin90	87.52	0.05	0	2.94	12449	-	Bacteria;Proteobacteria;Zetaproteobacteria
YBH_bin129	87.21	0	0	1.32	65888	+	Archaea;Euryarchaeota
YBH_bin122	87.17	0	0	1.98	143138	-	Bacteria;Proteobacteria;Zetaproteobacteria
YBH_bin126	87.15	1.79	14.29	3.1	57270	-	Bacteria;Proteobacteria;Gammaproteobacteria;Chromatiales;Woeseiaceae;Woeseia
YBH_bin127	87.12	1.7	0	2.43	7335	-	Bacteria;Planctomycetes;Phycisphaerae
YBH_bin138	86.98	3.88	0	1.17	20020	-	Archaea;Thaumarchaeota
YBH_bin191	86.97	3.36	0	1.07	92861	+	Bacteria;Spirochaetes;Spirochaetia;Spirochaetales
YBH_bin2	86.63	0	0	1.58	95668	-	Bacteria;Candidatus Peregrinibacteria
YBH_bin12	86.32	0	0	1.5	248651	-	Bacteria;Candidatus Omnitrophica
YBH_bin135	86.24	0	0	1.9	32613	-	Archaea;Euryarchaeota
YBH_bin196	86.18	1.06	25	1.11	128688	+	Bacteria;Spirochaetes;Spirochaetia;Spirochaetales
YBH_bin108	86.14	2.01	7.69	1.86	27690	-	Bacteria;Proteobacteria;Alphaproteobacteria
YBH_bin79	86.14	0	0	1.97	80220	+	Bacteria;Candidatus Peregrinibacteria
YBH_bin113	86.08	4.34	0	4.18	6834	+	Bacteria;Proteobacteria;Deltaproteobacteria
YBH_bin125	85.85	1.46	50	1.24	19020	-	Archaea;Thaumarchaeota
YBH_bin149	85.77	4.6	0	13.23	47086	-	Bacteria;Planctomycetes;Planctomycetia;Planctomycetales;Planctomycetaceae
YBH_bin27*	85.64	2.26	0	5.96	7504	-	Bacteria;Bacteroidetes;Bacteroidetes Order II. Incertae sedis
YBH_bin101	85.62	1.03	0	3.89	196248	-	Bacteria;Proteobacteria;Alphaproteobacteria;Rhodospirillales;Rhodospirillaceae;Magnetovibrio
YBH_bin216	85.61	3.48	0	3.7	9759	+	Bacteria;Gemmatimonadetes
YBH_bin4	85.44	4.25	84	3.91	6274	-	Bacteria;Proteobacteria;Gammaproteobacteria;Alteromonadales;Alteromonadaceae;Alteromonas;Alteromonas macleodii
YBH_bin143*	85.12	4.23	37.5	6.48	10928	+	Bacteria;Proteobacteria;Deltaproteobacteria;Myxococcales
YBH_bin218	85.08	2.09	62.5	1.97	4464	-	Bacteria;Proteobacteria;Alphaproteobacteria
YBH_bin128	85.01	2.11	0	8.25	7783	-	Bacteria;Verrucomicrobia
YBH_bin40	84.92	3.22	0	3.27	8959	-	Bacteria;Proteobacteria;Oligoflexia;Bdellovibrionales
YBH_bin1	84.82	0.99	0	1.92	10390	+	Bacteria;Chloroflexi;Dehalococcoidia
YBH_bin110	84.7	0.92	0	1.68	8417	-	Bacteria;Proteobacteria;Gammaproteobacteria;Legionellales;Coxiellaceae
YBH_bin213	84.44	2.9	72.73	2.29	10134	-	Bacteria;Proteobacteria;Gammaproteobacteria
YBH_bin163	84.09	3.85	16.67	1.49	27680	-	Bacteria;Actinobacteria;Acidimicrobiia;Acidimicrobiales;Acidimicrobiaceae
YBH_bin152	84.06	1.29	66.67	1.88	5468	-	Bacteria;Proteobacteria;Alphaproteobacteria
YBH_bin115	83.92	0	0	1.47	92146	-	Archaea;Euryarchaeota
YBH_bin112	83.87	0	0	1.58	29728	-	Bacteria;Candidatus Marinimicrobia
YBH_bin141	83.73	1.12	0	1.07	310808	+	Bacteria
YBH_bin197	83.46	0	0	1.52	265494	+	Bacteria;Bacteroidetes;Flavobacteriia;Flavobacteriales;Flavobacteriaceae
YBH_bin80	83.44	4.56	66.67	2.54	6134	+	Bacteria;Candidatus Bipolaricaulota
YBH_bin124	83.26	0	0	1.04	18976	-	Bacteria;Proteobacteria;Gammaproteobacteria
YBH_bin195	83.18	0.81	0	2.02	19789	-	Bacteria;Bacteroidetes;Flavobacteriia;Flavobacteriales
YBH_bin120	82.93	0.8	0	2.09	96514	+	Archaea;Euryarchaeota
YBH_bin37	82.9	0.31	0	1.18	12828	-	Bacteria;Chloroflexi;Dehalococcoidia
YBH_bin36	82.71	0.93	0	1.32	211868	+	Archaea
YBH_bin176	81.94	0.93	0	1.41	110140	-	Bacteria;Candidatus Peregrinibacteria
YBH_bin201	81.94	0.77	0	1.1	100959	+	Bacteria;Candidatus Peregrinibacteria
YBH_bin223	81.81	2.68	100	2.13	8899	-	Bacteria;Proteobacteria;Alphaproteobacteria;Rhodospirillales
YBH_bin215	81.66	1.35	66.67	3.32	5252	-	Bacteria;Verrucomicrobia;Verrucomicrobiae;Verrucomicrobiales;Verrucomicrobia subdivision 3;Pedosphaera
YBH_bin214	81.52	4.7	53.57	2.06	8857	-	Bacteria;Proteobacteria;Gammaproteobacteria;Cellvibrionales;Halieaceae
YBH_bin32*	81.29	0.65	0	3.43	29699	-	Bacteria;Proteobacteria;Deltaproteobacteria;Desulfobacterales;Desulfobacteraceae
YBH_bin107	81.19	1.38	0	1.64	5436	-	Bacteria;Chlamydiae
YBH_bin50	80.84	1.87	0	0.9	132897	+	Archaea;Candidatus Woesearchaeota
YBH_bin46*	80.61	1.93	71.43	3.46	14723	-	Bacteria;Proteobacteria;Deltaproteobacteria;Desulfobacterales
YBH_bin117	80.45	0	0	1.75	9351	-	Archaea;Euryarchaeota
YBH_bin150	80.17	2.15	25	2.66	5317	-	Bacteria;Proteobacteria;Deltaproteobacteria
YBH_bin5*	79.95	1.77	50	5	12092	-	Bacteria;Proteobacteria;Deltaproteobacteria
YBH_bin151	79.6	3.99	37.5	1.88	92397	-	Archaea;Euryarchaeota
YBH_bin199	79.44	0	0	0.86	434611	+	Archaea;Candidatus Woesearchaeota
YBH_bin30	79.32	4.7	16.67	7.81	4653	+	Bacteria
YBH_bin158	79.2	0	0	1.62	173363	-	Archaea;Euryarchaeota
YBH_bin222	79.18	3.58	88.89	1.63	5537	-	Bacteria;Bacteroidetes;Flavobacteriia;Flavobacteriales
YBH_bin147	79.1	0	0	0.76	101181	+	Bacteria
YBH_bin22	79.04	0.11	0	1.21	6094	-	Bacteria;Chloroflexi;Dehalococcoidia;Dehalococcoidales
YBH_bin100	78.75	0	0	1.41	27563	-	Bacteria;Proteobacteria;Gammaproteobacteria;Candidatus Thioglobus
YBH_bin146	78.61	3.85	0	4.15	6985	-	Bacteria;Candidatus Aminicenantes
YBH_bin219	78.61	1.72	0	1.63	7458	-	Bacteria;Proteobacteria;Gammaproteobacteria;Cellvibrionales
YBH_bin192	77.98	3.62	70	2.56	8558	-	Bacteria;Proteobacteria;Alphaproteobacteria;Rhodobacterales;Rhodobacteraceae
YBH_bin92	77.66	0	0	1.53	26234	-	Bacteria;Candidatus Marinimicrobia
YBH_bin217	77.63	1.36	20	1.45	5337	-	Bacteria;Proteobacteria;Gammaproteobacteria;Cellvibrionales
YBH_bin13	77.56	0	0	0.86	5989	-	Bacteria;Chloroflexi;Dehalococcoidia
YBH_bin145	77.19	1.61	0	6.18	4895	-	Bacteria;Planctomycetes
YBH_bin44	77.01	0.86	0	0.65	370244	-	Bacteria;Candidatus Portnoybacteria
YBH_bin118	76.96	4.52	0	1	14891	-	Bacteria;Proteobacteria;Gammaproteobacteria
YBH_bin66	76.93	3.38	7.69	2.81	5118	-	Bacteria;Proteobacteria;Deltaproteobacteria;Desulfobacterales;Desulfobulbaceae
YBH_bin94	76.68	0.11	0	2.24	3511	-	Bacteria;Chloroflexi
YBH_bin123	76.12	0.61	100	1.42	68916	-	Bacteria;Proteobacteria;Gammaproteobacteria
YBH_bin159	76.08	0	0	1.14	30174	-	Bacteria;Bacteroidetes;Flavobacteriia;Flavobacteriales;Flavobacteriaceae
YBH_bin179	75.78	0	0	1.43	243532	+	Bacteria;Candidatus Peregrinibacteria;Candidatus Peribacteria
YBH_bin43	75.72	1.1	0	1.68	7048	-	Bacteria;Proteobacteria;Gammaproteobacteria;Thiotrichales;Francisellaceae
YBH_bin202	75.7	0	0	0.61	308493	+	Archaea
YBH_bin177	75.63	0	0	0.97	814271	+	Bacteria;Candidatus Buchananbacteria
YBH_bin187	75.55	0.91	62.5	2.32	8542	-	Bacteria;Proteobacteria;Alphaproteobacteria;Rhodobacterales;Rhodobacteraceae
YBH_bin68	75.53	4.28	0	4.93	5104	-	Bacteria;Proteobacteria;Deltaproteobacteria;Desulfobacterales;Desulfobacteraceae;Desulfobacter
YBH_bin165	75.2	0	0	2.32	10961	-	Bacteria;Proteobacteria;Alphaproteobacteria;Rhodobacterales;Rhodobacteraceae
YBH_bin83	75	0.93	0	1.55	38430	-	Bacteria;Candidatus Peregrinibacteria
* The 38 MAGs that contain hgcA gene
