# Supplementary material for: Metagenomics reveals diverse community of putative mercury methylators across different biogeochemical niches in Sansha Yongle blue hole
Source: Mar Life Sci Technol. 2025 Nov 19;8(1):206–20. doi: 10.1007/s42995-025-00332-7 (PMC12953829; doi:10.1007/s42995-025-00332-7)
Supplement: Supplementary file 7 — Supplementary file7 (XLSX 41 KB) [file 42995_2025_332_MOESM7_ESM.xlsx]

## Sheet: 38bins_decoder.tsv
Table S2. Metabolic pathway completeness of hgcA-carrying MAGs based on KEGG annotations
MAGs	glycolysis	gluconeogenesis	TCA Cycle	NAD(P)H-quinone oxidoreductase	NADH-quinone oxidoreductase	Na-NADH-ubiquinone oxidoreductase	F-type ATPase	V-type ATPase	Cytochrome c oxidase	Ubiquinol-cytochrome c reductase	Cytochrome o ubiquinol oxidase	Cytochrome aa3-600 menaquinol oxidase	Cytochrome c oxidase, cbb3-type	Cytochrome bd complex	RuBisCo	CBB Cycle	rTCA Cycle	Wood-Ljungdahl	3-Hydroxypropionate Bicycle	4-Hydroxybutyrate/3-hydroxypropionate	pectinesterase	diacetylchitobiose deacetylase	glucoamylase	D-galacturonate epimerase	exo-poly-alpha-galacturonosidase	oligogalacturonide lyase	cellulase	exopolygalacturonase	chitinase	basic endochitinase B	bifunctional chitinase/lysozyme	beta-N-acetylhexosaminidase	D-galacturonate isomerase	alpha-amylase	beta-glucosidase	pullulanase	ammonia oxidation (amo/pmmo)	hydroxylamine oxidation	nitrite oxidation	dissim nitrate reduction	DNRA	nitrite reduction	nitric oxide reduction	nitrous-oxide reduction	nitrogen fixation	hydrazine dehydrogenase	hydrazine synthase	dissimilatory sulfate < > APS	dissimilatory sulfite < > APS
YBH_bin111	0.33	0.44	0.25	0.14	0.7	0	0.75	0	0	0	0	0	0	0	0	0	0	0	0	0	0	0	0	0	0	0	0	0	0	0	0	1	0	0	0	0	0	0	0	0	0	0	0	0	0	0	0	0	0
YBH_bin143	0.56	0	0.62	0	0.56	0	0.5	0	0	0	0	0	0	0	1	0.83	0	0	0.12	0.1	0	0	0	0	0	0	0	0	0	0	0	1	0	0	0	0	0	1	0	0	0	0	0	0	0	0	0	1	1
YBH_bin144	0.33	0	0.5	0	0.63	0.17	0.625	0	0	0	0	0	0	1	0	0	0	0.17	0.06	0.3	0	0	0	0	0	0	0	0	0	0	0	1	0	0	0	0	0	0	0	0	0	0	0	0	0	0	0	1	1
YBH_bin172	0.56	0	0.62	0.35	0.56	0	0.875	0	0	0	0	0	0.25	0.5	0	0	0	0.17	0.06	0.1	0	0	0	0	0	0	0	0	0	0	0	1	0	0	0	0	0	0	0	0	0	0	0	0	0	0	0	1	1
YBH_bin174	0.78	0.89	0.62	0.07	0	0	0.875	0.22	0	0	0	0	0	0	0	0	0	0.17	0.06	0.2	0	0	0	0	0	0	0	0	0	0	0	0	0	0	0	0	0	0	0	0	0	0	0	0	0	0	0	1	1
YBH_bin175	0.33	0	0.5	0.28	0.28	1	0.625	0	0	0	0	0	0	1	0	0	0	0	0.12	0.3	0	0	0	0	0	0	0	0	0	0	0	0	0	0	0	1	0	0	0	0	0	0	0	0	0	0	0	1	0
YBH_bin17	0.44	0.56	0.62	0.14	0.28	0	0.875	0	0	0	0	0	0	0	0	0	0	0.17	0.06	0.3	0	0	0	0	0	0	0	0	0	0	0	1	0	0	0	0	0	0	0	0	0	0	0	0	0	0	0	1	0
YBH_bin180	0.22	0	0.38	0.14	0.7	0	0.625	0	0.5	0	0	0	0	1	0	0	0	0.17	0.06	0	0	1	0	0	0	0	0	0	0	0	0	1	0	0	0	0	0	0	1	1	0	0	0	0	0	0	0	0	0
YBH_bin181	0.67	0.78	0.25	0.07	0.35	0	0.875	0	0	0	0	0	0	0	0	0	0	0.17	0.06	0.2	0	0	0	0	0	0	0	0	0	0	0	0	0	0	0	0	0	0	0	0	0	0	0	0	0	0	0	1	1
YBH_bin18	0.56	0	0.75	0	0	0.67	1	0	0	0	0	0	0.25	1	0	0	0	0.17	0.18	0.2	0	0	0	0	0	0	0	0	0	0	0	0	0	0	0	0	0	0	0	0	0	0	0	0	0	0	0	1	1
YBH_bin207	0.56	0	0.38	0.14	0.42	0	0.875	0.66	0	0	0	0	0	0.5	0	0	0	0.17	0	0.2	0	1	0	0	0	0	0	0	0	0	0	1	1	0	1	0	0	0	0	0	0	0	0	0	0	0	0	0	0
YBH_bin211	0.33	0	0.38	0.28	0.49	0	0.75	0.22	0.25	0	0.25	0	0	1	0	0	0	0	0.12	0.2	0	0	0	0	0	0	0	0	0	0	0	0	1	0	0	0	0	0	0	0	0	0	0	0	0	0	0	1	1
YBH_bin23	0.56	0	0.62	0	0.07	0.33	0	0.33	0	0	0	0	0	0	0	0	0	0.17	0	0.2	0	0	0	0	0	0	0	0	0	0	0	0	1	0	0	0	0	0	0	0	0	0	0	0	0	0	0	0	0
YBH_bin26	0.44	0	0.75	0	0	0.5	0.875	0	0	0	0.25	0	0	1	0	0	0	0.17	0	0.2	0	0	0	0	0	0	0	0	0	0	0	0	0	0	0	0	0	0	0	0	0	0	0	0	0	0	0	1	1
YBH_bin27	0.33	0	0.62	0	0	0.67	0.625	0	0.25	0	0	0	0	0	0	0	0	0.17	0	0.1	0	0	0	0	0	0	0	0	0	0	0	0	1	0	1	0	0	0	0	0	0	0	0	0	0	0	0	1	0
YBH_bin28	0.33	0	0.75	0	0.07	0.67	0.875	0	0	0	0	0	0	1	0	0	0	0	0.06	0.2	0	0	0	0	0	0	0	0	0	0	0	0	0	0	0	0	0	0	0	0	0	0	0	0	0	0	0	1	1
YBH_bin32	0.78	0	0.75	0	0	0	0.125	0	0	0	0	0	0	1	0	0	0	0.17	0	0.2	0	0	0	0	0	0	0	0	0	0	0	0	0	0	0	0	0	0	0	0	0	0	0	0	0	0	0	1	1
YBH_bin38	0.44	0.44	0.75	0	0	0.33	0.875	0	0.5	0	0.25	0	0	0	0	0	0	0.17	0.18	0.2	0	0	0	0	0	0	0	0	0	0	0	0	0	0	0	0	0	1	0	0	0	0	0	0	0	0	0	1	0
YBH_bin3	0.56	0.56	0.62	0.07	0.56	0.67	0.375	0	0.75	0	0	0	0	0	1	0.89	0	0	0	0.2	0	0	0	0	0	0	0	0	0	0	0	1	0	0	0	0	0	0	0	0	0	0	0	0	0	0	0	1	0
YBH_bin46	0.22	0	0.62	0	0	0.84	0.625	0	0	0	0	0	0	0.5	0	0	0	0	0	0.1	0	0	0	0	0	0	0	0	0	0	0	1	0	0	0	0	0	0	0	0	0	0	0	0	0	0	0	1	0
YBH_bin48	0.56	0	0.75	0	0	0.67	0.125	0	0	0	0	0	0	1	0	0	0	0.17	0.06	0.2	0	0	0	0	0	0	0	0	0	0	0	0	0	0	0	0	0	0	0	0	0	0	0	0	0	0	0	1	1
YBH_bin51	0.44	0	0.38	0	0	0.67	0.5	0.22	0.5	0	0	0	0	0	0	0	0	0.17	0.06	0.3	0	0	0	0	0	0	0	0	0	0	0	0	1	0	0	0	0	1	0	0	0	0	0	0	0	0	0	1	0
YBH_bin52	0.67	0	0.62	0.14	0.56	0	0.5	0	0.5	0	0	0.25	0	0	0	0	0	0.17	0.06	0.3	0	0	0	0	0	0	0	0	0	0	0	0	1	0	0	0	0	0	0	0	0	0	0	0	0	0	0	1	1
YBH_bin53	0.44	0	0.62	0.35	0.56	0	0.375	0	0	0	0	0	0	1	1	0.83	0	0	0.06	0.2	0	0	0	0	0	0	0	0	0	0	0	1	0	0	0	0	0	1	0	0	0	0	0	0	0	0	0	1	1
YBH_bin54	0.33	0	0.62	0.14	0.56	0	0.625	0	0	0	0	0.25	0	1	0	0	0	0.17	0	0.2	0	0	0	0	0	0	0	0	0	0	0	0	0	0	1	0	0	0	0	0	0	0	0	0	0	0	0	0	0
YBH_bin57	0.56	0.56	0.62	0	0.07	0	0.875	0	0.5	0	0	0	0.25	1	0	0	0	0	0.06	0.1	0	0	0	0	0	0	0	0	0	0	0	0	1	0	1	0	0	0	0	0	0	0	0	0	0	0	0	0	1
YBH_bin5	0.33	0.44	0.62	0.07	0.35	0.67	0.75	0.22	0	0	0	0	0	1	0	0	0	0.17	0.12	0.3	0	0	0	0	0	0	0	0	0	0	0	0	0	0	0	0	0	0	0	0	0	0	0	0	0	0	0	1	1
YBH_bin61	0.22	0	0.75	0	0.07	1	0.75	0	0	0	0	0	0	0	0	0	0	0.17	0.06	0.3	0	0	0	0	0	0	0	0	0	0	0	0	0	0	0	0	0	0	0	0	0	0	0	0	0	0	0	1	1
YBH_bin62	0.33	0	0.38	0.28	0.77	0	0.625	0	0.5	0	0	0	0	1	0	0	0	0	0.12	0.2	0	0	0	0	0	0	0	0	0	0	0	0	1	0	0	0	0	0	0	0	0	0	0	0	0	0	0	1	1
YBH_bin67	0.44	0	0.75	0	0	0.67	0.75	0	0	0	0	0	0	1	0	0	0	0.17	0.06	0.2	0	0	0	0	0	0	0	0	0	0	0	0	0	0	0	0	0	0	0	0	0	0	0	0	0	0	0	1	1
YBH_bin70	0.67	0	0.5	0	0.07	0.84	0	0.44	0	0	0	0	0	0	0	0	0	0.17	0.06	0.1	0	0	0	0	0	0	0	0	0	0	0	0	1	0	0	0	0	1	0	0	0	0	0	0	0	0	0	0	0
YBH_bin71	0.56	0	0.62	0.14	0.28	0	0.375	0	0	0	0	0	0	0	0	0	0	0	0.12	0.1	0	0	0	0	0	0	0	0	0	0	0	0	1	0	1	0	0	0	0	0	0	0	0	0	0	0	0	0	0
YBH_bin72	0.44	0	0.75	0.07	0.42	0	0.75	0	0	0	0	0	0	1	0	0	0	0.17	0.18	0.2	0	0	0	0	0	0	0	0	0	0	0	1	1	0	0	0	0	0	0	0	0	0	0	0	0	0	0	1	1
YBH_bin75	0.67	0	0.75	0	0	0.5	0.75	0	0	0	0	0	0	1	0	0	0	0.17	0.06	0.2	0	0	0	0	0	0	0	0	0	0	0	0	0	0	0	0	0	0	0	0	0	0	0	0	0	0	0	1	1
YBH_bin76	0.67	0	0.62	0	0	0	0.75	0	0	0	0	0.25	0	1	0	0	0	0.17	0.18	0.2	0	0	0	0	0	0	0	0	0	0	0	1	0	0	0	0	0	0	0	0	0	0	0	0	0	0	0	1	1
YBH_bin81	0.78	0.78	0.62	0	0.07	0.84	0.625	0	0.25	0	0.25	0	0	0	0	0	0	0	0.12	0.1	0	0	0	0	0	0	0	0	0	0	0	0	1	1	1	0	0	0	0	0	0	0	0	0	0	0	0	0	1
YBH_bin84	0.67	0.67	0.62	0	0.07	0.5	0.75	0	0.5	0	0.25	0	0	1	0	0	0	0	0.06	0.1	0	0	0	0	0	0	0	0	0	0	0	0	1	1	1	0	0	0	0	0	0	0	0	0	0	0	0	0	1
YBH_bin9	0.67	0	0.75	0.07	0.49	0	0.75	0	0	0	0	0	0.25	0.5	0	0	0	0.17	0.12	0.2	0	0	0	0	0	0	0	0	0	0	0	0	1	0	0	0	0	0	0	0	0	0	0	0	0	0	0	1	1
[truncated: 96 more columns]
